# Supplementary material for: Unmodified Gum Arabic/Chitosan/Nanohydroxyapatite Nanocomposite Hydrogels as Potential Scaffolds for Bone Regeneration
Source: Polymers (Basel). 2022 Jul 28;14(15):3052. doi: 10.3390/polym14153052 (PMC9370697; doi:10.3390/polym14153052)
Supplement: Supplementary file 1 [file polymers-14-03052-s001.zip]

Archive with 1 entries (1 files):
- polymers-1803191-supplementary.pdf
